# Supplementary material for: A Substrate-Dependent Redox Catalysis of Tellurenyl Species Involving Oxidation States +I, +II, and +IV
Source: Inorg Chem. 2026 Mar 26;65(13):7224–42. doi: 10.1021/acs.inorgchem.5c05915 (PMC13058883; doi:10.1021/acs.inorgchem.5c05915)
Supplement: Supplementary file 2 [file ic5c05915_si_002.xyz]

28
I-Cl
 Te        6.154513033943     -0.391913787784     -4.330859808277
 N         7.584367201842      1.048040978484     -3.388478590664
 C         5.578007852666     -0.394887349630     -2.324835460424
 C         6.343466208040      0.452411553891     -1.502979890354
 C         6.062719380135      0.545879989372     -0.134457597798
 H         6.660712200152      1.202932747949      0.487903270581
 C         5.033530298862     -0.195071248147      0.406484132324
 H         4.810689835357     -0.127815164248      1.464420194437
 C         4.278208500203     -1.034128085293     -0.415938551718
 H         3.469097164584     -1.616269943479      0.010833966436
 C         4.542140475719     -1.138721428508     -1.771651745726
 H         3.950307326427     -1.792295155577     -2.399223223524
 C         7.396916119688      1.194462130118     -2.124984642182
 H         8.016001018401      1.862216227235     -1.533153205145
 C         8.630014792360      1.747628504413     -4.161581583878
 C         7.927783251367      2.563928382708     -5.246874216574
 H         7.252413547648      3.296729001290     -4.801420843567
 H         7.347869846001      1.922569086397     -5.913115717700
 H         8.670816350343      3.092788840180     -5.846234507841
 C         9.468382982839      2.670132270906     -3.286031396552
 H        10.218555584832      3.154659121953     -3.912091976588
 H         9.994302208788      2.119782791504     -2.502678681334
 H         8.863150006329      3.454128589657     -2.825430747562
 C         9.525023190104      0.680006912028     -4.791173322844
 H         8.956096689428      0.025789673109     -5.454374004725
 H         9.992255851606      0.065072985813     -4.019745345977
 H        10.309917871452      1.159591682085     -5.378504363333
 Cl        4.312015524332     -2.098816909760     -4.931050784483
27
[I]+
 Te        6.303371263699     -0.358272570039     -4.197370055900
 N         7.586272253966      1.024229625801     -3.350906315403
 C         5.622593068520     -0.419058913542     -2.249476885839
 C         6.358047796501      0.466188769232     -1.434004941319
 C         6.049321543230      0.573061671380     -0.069878886961
 H         6.613966921989      1.253283001711      0.556952251231
 C         5.029927819987     -0.190660748585      0.451984387024
 H         4.781990914319     -0.117000308959      1.503298849763
 C         4.309958135749     -1.064241137947     -0.370096257495
 H         3.510324167647     -1.659197117494      0.055288538184
 C         4.595446263075     -1.187627780817     -1.719183926032
 H         4.025111994686     -1.870175570368     -2.336367335544
 C         7.386519380107      1.203569809981     -2.077988806905
 H         8.007273415314      1.908889146554     -1.539807490196
 C         8.618178462078      1.715322023254     -4.178866926064
 C         7.887507132030      2.484155422611     -5.275221561817
 H         7.193381643011      3.208160394644     -4.845819095062
 H         7.328873022681      1.814945738750     -5.934503694866
 H         8.616639128352      3.016095225934     -5.886997151424
 C         9.429058723059      2.674413770101     -3.319406915380
 H        10.168042090535      3.154123187185     -3.961055240527
 H         9.967443819575      2.154932443244     -2.524730886158
 H         8.806957751361      3.459717314685     -2.886342839068
 C         9.528100769517      0.642323436974     -4.768481287052
 H         8.978419786471     -0.039241964539     -5.422690857256
 H        10.003037583084      0.058227065529     -3.978796436288
 H        10.303737882012      1.119290354533     -5.368293702849
34
[I][SbF6]
 Sb       -3.693362372267     -0.659921357332     -0.390861612535
 F        -2.898313690318     -2.368201413986     -0.642870732481
 F        -2.127628357660      0.139264224324     -1.232052538398
 F        -4.392796510288      1.096287430142     -0.174435298331
 F        -5.216386544561     -1.427512701733      0.441718454118
 F        -2.796086450347     -0.496846531273      1.278692491317
 F        -4.502757153052     -0.775812603942     -2.104536470528
 Te        0.316826959564      0.091524050271     -0.475476667256
 N         2.190929890388      0.505842016428      0.358300204203
 C        -0.101953579723      1.873704531259      0.485529257506
 C         1.034792746274      2.379254098931      1.148969485298
 C         0.949947973149      3.583730696083      1.862471362836
 H         1.826067994907      3.967237020583      2.372504631771
 C        -0.247905356113      4.260433965941      1.905499166394
 H        -0.326472305739      5.190561641689      2.454464804728
 C        -1.366962973349      3.749036116180      1.239818580159
 H        -2.305372973175      4.289891120404      1.279725343170
 C        -1.307189951398      2.562976495358      0.529202509899
 H        -2.184951383559      2.190066075050      0.021946368153
 C         2.223352528958      1.606370537027      1.046179583920
 H         3.142859053089      1.916450814164      1.527340408190
 C         3.336754563440     -0.428690896090      0.181974915445
 C         2.975619961051     -1.736039152491      0.884311979905
 H         2.089956037633     -2.197835971668      0.442817146371
 H         3.804154277567     -2.438833014260      0.787021638644
 H         2.783899354700     -1.564988606723      1.944720340337
 C         4.605657109251      0.155793749710      0.785584279163
 H         5.420741705664     -0.544991704021      0.604440821226
 H         4.873157881693      1.107437083463      0.321963633919
 H         4.521127757912      0.290021594399      1.865601539944
 C         3.527554692814     -0.648891498903     -1.315960723031
 H         3.731485696612      0.294095314552     -1.825563595152
 H         4.368704179919     -1.323915164143     -1.477585999645
 H         2.646438118510     -1.107000562998     -1.772358072484
12
o-qCl
 C        -0.736489528417     -0.734151318482     -0.006746413486
 C        -1.451885103599      0.413242454124     -0.006474115097
 C        -0.774592710966      1.712489405811      0.006826304376
 C         0.774589813596      1.712489816548     -0.006882245316
 C         1.451883480656      0.413244083269      0.006465463568
 C         0.736489128584     -0.734150441834      0.006749475185
 Cl        3.155302114377      0.442493510888      0.018413873297
 Cl        1.528621331349     -2.239554528149      0.021616870066
 Cl       -1.528620376835     -2.239556556333     -0.021565626428
 Cl       -3.155304025862      0.442489670971     -0.018387636872
 O        -1.356588863699      2.766108654382      0.026681042164
 O         1.356585840815      2.766110528016     -0.026664291458
36
o-qtBu
 C        -0.780706544250     -1.924094668623      0.003510964652
 C         0.556638755101     -2.072251522331     -0.015920006034
 C         1.361726075693     -0.835296784401     -0.042442327220
 C         0.607700786315      0.528025390174     -0.045788161038
 C        -0.837305557132      0.512780635797     -0.022697010242
 C        -1.509573506449     -0.653808659437      0.000941196158
 O         2.572296762378     -0.806527927478     -0.061916462038
 O         1.266575638292      1.549322212460     -0.067680572483
 H        -1.332982108911      1.474339375280     -0.025507803356
 H        -1.393381099816     -2.814509826123      0.023004051108
 C        -3.021940230459     -0.739758994983      0.025794764454
 C         1.245791304145     -3.425788639831     -0.011803037068
 C         2.137266082214     -3.544704333831      1.234564208469
 H         2.614057958590     -4.528152201088      1.247882463406
 H         2.916762927633     -2.784640565699      1.243260231865
 H         1.541535077073     -3.445102417437      2.145597898229
 C         0.233446169083     -4.569669787438      0.017155226976
 H        -0.390325978575     -4.540103372098      0.914403107938
 H        -0.418500535497     -4.560144055343     -0.860279127510
 H         0.770531615059     -5.520359257407      0.019345856850
 C         2.097025015371     -3.572752485688     -1.283073618698
 H         2.573598591420     -4.556376340677     -1.289667362603
 H         1.472424885132     -3.493348941317     -2.176585188663
 H         2.875506645037     -2.813276868698     -1.333621962798
 C        -3.454469156840     -1.485826233982      1.298608691993
 H        -4.544326589936     -1.557884959789      1.323065929710
 H        -3.054730793559     -2.500388621434      1.343647874143
 H        -3.126193074886     -0.949992917867      2.192080286965
 C        -3.678346775956      0.637737627320      0.021079719574
 H        -3.391567099776      1.224412983197      0.896861207005
 H        -3.419632938479      1.204983281140     -0.875978891953
 H        -4.763710186477      0.521001169781      0.039536583512
 C        -3.494037394200     -1.513266272100     -1.216278378831
 H        -4.584094053032     -1.585518463911     -1.204834856157
 H        -3.194214936790     -0.997075293787     -2.131052884394
 H        -3.095474010206     -2.528668268812     -1.251722612247
24
o-qphen
 C        -4.224376805622     -4.309718231458      0.024501704508
 C        -2.844237940668     -4.323872111744      0.054773414557
 C        -2.120113598515     -3.131539523439      0.052864564490
 C        -2.778699829998     -1.888389671258      0.025463299576
 C        -4.173877822694     -1.898377861706     -0.008970466102
 C        -4.885381368217     -3.087101668968     -0.009711985081
 C        -0.654528164722     -3.213711518967      0.070536912537
 C        -2.014579277995     -0.627547731749      0.035889213946
 C        -0.607862425379     -0.636021647202      0.004526682039
 C         0.143161130009     -1.897168214374     -0.017414740786
 C         0.114001034757      0.557680942878      0.002637176178
 H         1.195309394372      0.501536962846     -0.022763720662
 C        -0.537147812550      1.774536496178      0.036812988817
 C        -1.926762646696      1.794644942001      0.074955763437
 C        -2.651275026530      0.613804873506      0.074226603089
 H        -4.783840464219     -5.237223107097      0.023663291051
 H        -2.293999459428     -5.256484962513      0.077042718442
 H        -4.728238324542     -0.970791380010     -0.040377570739
 H        -5.968434875377     -3.056622973722     -0.038669319315
 H         0.026160601701      2.699711352600      0.037655533834
 H        -2.454904520244      2.740589363623      0.107013441185
 H        -3.730009699155      0.675913547901      0.108762047182
 O         1.351168239096     -1.954539647873     -0.093659257105
 O        -0.044431114619     -4.258150678035      0.143308301738
16
1,2-hde
 C        -3.413464606355     -1.793430155617     -0.289329834834
 C        -1.918582607325     -1.748031301284     -0.392249191155
 C        -1.284575997566     -0.346035997943     -0.237977723416
 C        -1.881308418220      0.515996284349      0.833533547330
 C        -3.412082799281      0.475297015882      0.811343231016
 C        -3.929989216182     -0.953399625493      0.882408225575
 H        -3.799864153867     -1.366341509705     -1.225615989201
 H        -3.738032598485     -2.834007988424     -0.241400906210
 H        -1.532285177840      0.103500548837      1.790806303917
 H        -1.482073053511      1.527421577447      0.743679277031
 H        -3.795469196483      1.060978734081      1.649552106904
 H        -3.776047818376      0.955404314275     -0.103055116518
 H        -3.617784162345     -1.413298171517      1.825869524618
 H        -5.021965913917     -0.963052219795      0.872608060409
 O        -1.209978364726     -2.707085267180     -0.579804174678
 O        -0.373844129299     -0.019222844114     -0.959671550867
40
I(catCl)-Cl
 Te        4.134208638123     16.077456884966      9.479096485041
 Cl        4.954789122970     15.286793623627     11.744848188073
 O         3.917124011328     14.124703474259      8.821819212652
 N         3.460504244575     18.307623050512      9.840078984545
 C         2.206365001432     15.939972767122     10.342549962450
 O         3.117490155349     16.358033297432      7.659974216544
 Cl        1.036400525031     16.665145463877      5.593351356455
 C         1.549659271475     17.149476004902     10.559038047444
 C         0.247265279546     17.148593692168     11.047768651608
 H        -0.263472885711     18.089064513731     11.221166319415
 Cl       -0.262242521724     13.922992687635      4.735760498654
 Cl        0.671800964794     11.276308566348      6.123735259086
 C        -0.383682162377     15.940575137817     11.309291944541
 H        -1.399430450688     15.932739974502     11.685110086077
 C         0.286239482470     14.743716153374     11.096291751473
 H        -0.206753774386     13.802184180547     11.307520822125
 Cl        2.896211560209     11.401353139847      8.355969059825
 C         1.593755360038     14.735883551411     10.613898514567
 H         2.117865873146     13.800941424459     10.464180536336
 C         2.269856648236     18.378241303873     10.279231880107
 H         1.775307059825     19.331390176320     10.457659812259
 C         4.329197356402     19.450720797884      9.526425833411
 C         4.696632211857     19.338742007895      8.046818465076
 H         3.805318618130     19.392909404506      7.420630123029
 H         5.210390042162     18.399451684091      7.831206968586
 H         5.368002233835     20.155402902575      7.777147430281
 C         3.648371301639     20.783901445117      9.800314080622
 H         4.343475561624     21.588281301909      9.557257006943
 H         3.372900222313     20.888341255714     10.852156579049
 H         2.757051088164     20.916843884208      9.183029497603
 C         5.575150826858     19.301530278169     10.399955253797
 H         6.089983865985     18.358518519089     10.202635192912
 H         5.312259093564     19.335935945489     11.458521851517
 H         6.271789483372     20.113307857021     10.185210344600
 C         2.965880698627     14.032229886960      7.884106379751
 C         2.542738181676     15.223388731553      7.268386337306
 C         1.542285384270     15.181480649839      6.305447062767
 C         0.967266489994     13.960466551405      5.939308568125
 C         1.383357862192     12.782470213018      6.555419868996
 C         2.378520605716     12.823819662834      7.537505952762
39
[I(catCl)]+
 Te        3.965117878127     16.074645282768      9.579560504821
 O         3.759183271288     14.138304799152      8.940932082869
 N         3.361006263532     18.221488967623      9.790094697890
 C         2.135273393957     15.930140882930     10.582242146566
 O         3.195368964294     16.406757806863      7.778241196727
 Cl        1.509290675650     16.852483553974      5.410756338444
 C         1.522179422745     17.165220448491     10.810655983670
 C         0.270220793944     17.203495753197     11.409220148000
 H        -0.217919202038     18.153899503081     11.589431110152
 Cl        0.246574863204     14.190800268209      4.277999201040
 Cl        0.840032459813     11.476242613050      5.714591705920
 C        -0.349354451951     16.009121569924     11.760942862904
 H        -1.328867939082     16.030668231545     12.221884147824
 C         0.273057287161     14.792422080370     11.523308988041
 H        -0.220501045467     13.869020639272     11.800322796114
 Cl        2.705004586545     11.440559883348      8.259001560408
 C         1.534479330195     14.740383518867     10.928534840953
 H         2.021706815532     13.791597111433     10.743206015635
 C         2.240318696699     18.350008078461     10.391442363671
 H         1.826567936629     19.332392617892     10.599619486910
 C         4.245203738015     19.339522263638      9.379242577689
 C         4.611293091195     19.123888791731      7.914256059643
 H         3.723481543030     19.117395156770      7.282260073792
 H         5.147523504196     18.183952496420      7.762582463027
 H         5.270621954953     19.930186789984      7.591487692460
 C         3.551819701882     20.681946379440      9.557919712384
 H         4.222886821079     21.463347209148      9.201276512402
 H         3.330003283340     20.894838474648     10.605648243124
 H         2.630878530106     20.740109062787      8.973841559686
 C         5.491548032298     19.263074583907     10.262057741813
 H         6.031950295563     18.323926888048     10.122972830129
 H         5.231441302456     19.366338659642     11.316628599423
 H         6.170517377410     20.072188693171      9.990501932210
 C         2.927847141942     14.076795294901      7.889712851566
 C         2.642901790242     15.284604114742      7.254590186701
 C         1.820750019254     15.332847047795      6.143674577694
 C         1.265459088215     14.144637825041      5.657829908083
 C         1.531302345080     12.933872876634      6.299974425996
 C         2.359793992077     12.899817895589      7.425851311659
64
I(cattBu)-Cl isomer_a
 Te       15.181152658104      8.367472591823      9.531549896231
 Cl       16.096795033184      5.997561002549     10.011784987097
 O        13.359538924000      7.529475070481      9.224216040450
 N        16.819495647314      9.910763390962     10.419954705610
 C        14.848448581569      8.437731677401     11.624389734256
 O        14.020599689173     10.065602411936      9.417924720166
 C        15.628752747533      9.329296896167     12.358613300939
 C        15.401633875230      9.479629364090     13.723340317218
 H        16.012974743928     10.167420296543     14.297336263643
 C        14.393415149388      8.749626988249     14.336699104288
 H        14.210513436361      8.867288152855     15.397904014873
 C        13.622476097965      7.867656646363     13.592200754085
 H        12.836100627989      7.296755973435     14.072035065449
 C        13.850225908096      7.704257916853     12.227564619994
 H        13.255557684817      7.009203795323     11.652079390410
 C        16.670637874897     10.072978848661     11.669665007391
 H        17.299154848348     10.748280381343     12.249175277249
 C        17.840474288972     10.563981599078      9.594627543021
 C        17.101547633418     11.316871631563      8.488323139002
 H        16.457024500822     12.089551411580      8.909974454014
 H        16.482241566208     10.642571198223      7.893501649447
 H        17.824651381583     11.787588058386      7.820153629771
 C        18.714257090390     11.524157951339     10.389867565502
 H        19.445410560707     11.974644229075      9.717388421105
 H        19.263538463523     11.010324203433     11.182104808422
 H        18.126274255698     12.331823643360     10.832290917705
 C        18.692738054872      9.442948346773      8.997034902001
 H        18.082051134144      8.749527573397      8.414855635273
 H        19.196412149069      8.879587698023      9.784585076486
 H        19.447385010212      9.867753074543      8.332977659075
 C        12.344063068713      8.412827075613      9.450941994801
 C        12.709605066442      9.756908715349      9.570976796429
 C        11.761313954227     10.734271077508      9.831936418952
 C        10.423277641185     10.378709357087      9.960348508427
 C        10.079976529433      9.034108064671      9.812397846197
 C        11.005344514495      8.022522934576      9.556483721712
 H         9.038271084002      8.760280084442      9.902323472531
 H        12.096105978396     11.758459232102      9.928224020854
 C         9.331046392429     11.403697510647     10.255855706553
 C        10.582701401209      6.568600608553      9.356517723805
 C        10.963151808901      6.127974658032      7.935320929906
 H        10.452063868894      6.746618998293      7.192989599860
 H        12.037664978764      6.208816924027      7.771890081805
 H        10.667271799068      5.087334056363      7.773493298847
 C        11.279420689501      5.659676121320     10.378052338776
 H        12.360688643897      5.668211193684     10.244575797569
 H        11.045154317699      5.973974168311     11.398735990174
 H        10.932927863938      4.629645240083     10.255522159256
 C         9.074192484871      6.384768591855      9.520918291095
 H         8.509604214340      6.973574474606      8.793989493734
 H         8.822965414290      5.333238889802      9.362679883458
 H         8.737584198010      6.660127698129     10.523711505831
 C         8.634436036054     11.037490518989     11.573446994508
 H         7.846034777309     11.760990724401     11.800782970472
 H         8.178039263142     10.046904471670     11.524116626469
 H         9.348927605121     11.038049963662     12.400670320737
 C         8.301951736695     11.395979883085      9.117380775389
 H         7.835550621845     10.415339341700      9.004066733469
 H         7.510413465680     12.124632136721      9.315522482627
 H         8.775813586729     11.655165391082      8.167153630541
 C         9.889062057678     12.819641949754     10.387208899452
 H        10.611792356379     12.894665340631     11.203663875769
 H        10.376380623749     13.149053617670      9.466079484318
 H         9.073890981256     13.515786537905     10.599451221675
64
I(cattBu)-Cl isomer_b
 Te       15.196371213271      8.306078462035      9.403027419704
 Cl       16.049903989696      5.908207140959      9.885160171907
 O        13.366200206566      7.516751642915      8.994634912018
 N        16.734613787987      9.880712159789     10.409940304996
 C        14.732248623656      8.339229332234     11.471432934997
 O        14.080010971763     10.020978871841      9.242432677110
 C        15.425301113396      9.256769635337     12.257874049921
 C        15.090899713150      9.403230376521     13.600603176678
 H        15.631804695337     10.114996012150     14.214638778159
 C        14.064316758289      8.641021319239     14.139096632260
 H        13.795926030416      8.756457843519     15.182211290359
 C        13.382811686085      7.729979343749     13.343621441387
 H        12.581491867959      7.135179708084     13.766136425161
 C        13.717514877138      7.570921903169     12.000853116303
 H        13.189919438360      6.856628296926     11.382513886415
 C        16.482802633121     10.041973138158     11.643184405056
 H        17.028507816687     10.753501327351     12.261507596599
 C        17.766943843825     10.598918060963      9.655868499872
 C        17.056084411086     11.321412655761      8.511128084365
 H        16.332753183067     12.040150646369      8.898148994087
 H        16.525698000010     10.619311696656      7.864848890615
 H        17.790550196660     11.851234686850      7.902204268051
 C        18.529807802432     11.600433443714     10.512026768184
 H        19.280614258972     12.093331766616      9.893146065936
 H        19.049044530461     11.112553829039     11.340102608958
 H        17.869267998780     12.372881822397     10.913073491564
 C        18.719581322349      9.537102219726      9.104888601122
 H        18.188016089919      8.814290262582      8.482287116579
 H        19.208461794736      8.997695360508      9.918130482712
 H        19.485640745007     10.012972668503      8.490405167531
 C        12.379990565902      8.416429662478      9.270324660540
 C        12.762471604673      9.750884084729      9.425401643637
 C        11.820643026650     10.722143848173      9.778907262111
 C        10.501366287791     10.293885490982      9.917881751350
 C        10.095324781612      8.969264394601      9.745133817965
 C        11.061736622174      8.020937664693      9.425697993420
 C         8.625034078497      8.604111570101      9.933458256088
 C        12.244119081027     12.167117600327     10.021392327764
 C        13.273241804588     12.206255863048     11.161793146625
 H        14.161722846215     11.631435988177     10.906191260281
 H        13.572534652907     13.239460180129     11.361067187672
 H        12.847227879689     11.790629429624     12.078446642734
 C        12.864374339155     12.747186477605      8.742652372267
 H        13.729180600106     12.165699997208      8.424873117133
 H        12.133152831491     12.750562963912      7.929954883771
 H        13.184439583944     13.778958561366      8.915702154846
 C        11.063724363851     13.051690552677     10.419745680836
 H        10.299801228512     13.087175132644      9.638994601438
 H        10.594044540732     12.710340725734     11.345698598035
 H        11.419012922616     14.072101912047     10.583367134842
 C         8.192767979077      8.955847632530     11.363579142506
 H         7.139558020333      8.702314950655     11.515924532006
 H         8.787725673548      8.401186055124     12.093758971760
 H         8.315434531697     10.021003633187     11.569606483340
 C         8.367315655305      7.115428508376      9.708119678510
 H         8.638110800291      6.807558523853      8.695062925032
 H         8.925677050443      6.496923809895     10.415384914260
 H         7.304598633571      6.902823536890      9.847929425499
 C         7.770961644819      9.396941219542      8.934847444131
 H         7.883114047706     10.473704524066      9.076828823596
 H         8.059726846528      9.161067158881      7.907401896203
 H         6.712737103160      9.149055601432      9.058858862579
 H        10.821384067760      6.973458445012      9.302030224997
 H         9.753398597576     11.027186162039     10.185882002684
63
[I(cattBu)]+ isomer_a
 Te        6.033202377773     -0.456307991542     -4.017497643164
 O         4.240513619261     -1.327139251758     -4.333469914738
 N         7.516928525338      1.077367480249     -3.228169937338
 C         5.841465503325     -0.636566798404     -1.935580292295
 O         4.947420899789      1.180861341433     -4.171119253569
 C         6.658259879782      0.231580856961     -1.206713840100
 C         6.580052077049      0.238877518867      0.180071607161
 H         7.209339346431      0.907207827963      0.756062823120
 C         5.680740245824     -0.610299655251      0.814504220006
 H         5.610101117688     -0.604592655314      1.895034446774
 C         4.871622383659     -1.460552166405      0.074833226217
 H         4.171477269066     -2.115793048073      0.578595312486
 C         4.948510076521     -1.482872738791     -1.317719728697
 H         4.317398996180     -2.143343826411     -1.896322932879
 C         7.550127675505      1.096808070995     -1.952258787308
 H         8.238332887594      1.743723686129     -1.414655991216
 C         8.419972813448      1.848085205584     -4.112495172546
 C         7.550730507603      2.635588944411     -5.088737255370
 H         6.898610388409      3.329776826850     -4.558571311789
 H         6.928060821871      1.979279737472     -5.699865656513
 H         8.195930895505      3.201356862042     -5.761905692217
 C         9.306395500829      2.794908718296     -3.317152761806
 H         9.930266026116      3.351337497952     -4.016770235030
 H         9.972182727477      2.258592063181     -2.637849886906
 H         8.716625130890      3.517566892738     -2.749085084348
 C         9.276537037763      0.827397724571     -4.862676468431
 H         8.665373137276      0.157496544935     -5.471526987886
 H         9.868316925084      0.229036943038     -4.168037862307
 H         9.955705069705      1.353501797773     -5.534664198457
 C         3.218369412403     -0.433662741966     -4.167915015821
 C         3.602253031378      0.901032802632     -4.093378976870
 C         2.686761632768      1.927105472552     -3.957327335742
 C         1.335122240044      1.610593935960     -3.886101997552
 C         0.964605833202      0.266696235080     -3.969264551291
 C         1.866287110743     -0.785396332779     -4.115422047754
 H        -0.088010107010      0.027081861774     -3.923192461173
 H         3.047880255383      2.944641478121     -3.904293172791
 C         0.257911182064      2.678800170235     -3.722082459104
 C         1.409447208074     -2.233231165722     -4.267582746368
 C         1.817136425214     -2.737533252073     -5.659996390877
 H         1.340900685871     -2.138194915451     -6.439828295560
 H         2.897420650371     -2.688578145547     -5.799504376588
 H         1.501194952625     -3.776522645351     -5.788266495511
 C         2.055480447119     -3.116603193675     -3.192191300097
 H         3.136486422344     -3.166365405603     -3.318879321579
 H         1.831800167683     -2.739158026265     -2.191119852688
 H         1.664188974587     -4.134612687674     -3.265025772752
 C        -0.107261887873     -2.367815537752     -4.136266075516
 H        -0.635952944025     -1.802665454088     -4.907219208207
 H        -0.382988509607     -3.418529535307     -4.249926165593
 H        -0.461971500922     -2.033918304354     -3.157933201467
 C        -0.524035697014      2.414843537313     -2.428307400765
 H        -1.301925692416      3.171895038532     -2.296430548430
 H        -1.007453017617      1.436045875681     -2.442310934294
 H         0.139872778529      2.451532785311     -1.560852965571
 C        -0.699957047966      2.619308740170     -4.919875921895
 H        -1.188429803814      1.646090106624     -4.997521569741
 H        -1.479448570600      3.379232632348     -4.817334000936
 H        -0.163179560513      2.803435922336     -5.853884683810
 C         0.849338333519      4.085148655431     -3.648997255994
 H         1.522764785706      4.197147939689     -2.795425421328
 H         1.399230828047      4.340347177137     -4.558387917192
 H         0.043734568160      4.813755020723     -3.533477252809
63
[I(cattBu)]+ isomer_b
 Te       15.174667967356      8.381120543986      9.543884153324
 O        13.389408286304      7.540752964609      9.116103789156
 N        16.596745626555      9.891444633663     10.487313765623
 C        14.810810448697      8.164809564876     11.599975222329
 O        14.117002349848     10.028208477209      9.331987795836
 C        15.545233116169      9.034494117476     12.409539704380
 C        15.328669667763      9.037589374786     13.781378045744
 H        15.892710596691      9.708839492366     14.418225719491
 C        14.377270548171      8.179629294386     14.320523249723
 H        14.199015471253      8.181136310430     15.388619707340
 C        13.653721806114      7.324775353982     13.501657920837
 H        12.913497225505      6.661506309450     13.932268808405
 C        13.866561926420      7.309034441144     12.123011379792
 H        13.300112453854      6.645452754061     11.482295097470
 C        16.502858590252      9.906380415737     11.760167553454
 H        17.129872388016     10.555497002774     12.365834821791
 C        17.581943948830     10.666557421585      9.701256562575
 C        16.824628296884     11.367800184011      8.578200294507
 H        16.080821438835     12.057226771196      8.976828448579
 H        16.317103805084     10.655548767179      7.923220253001
 H        17.531946216721     11.927714309692      7.965481738134
 C        18.303717973453     11.690589278055     10.565280435412
 H        18.975594740621     12.266040801906      9.928375410654
 H        18.911255356983     11.220056703259     11.340884142393
 H        17.603352468174     12.388095506806     11.029946010450
 C        18.578366559609      9.657926676834      9.126852010629
 H        18.086043672143      8.927855500290      8.480679185840
 H        19.098261199929      9.125599152093      9.924955383334
 H        19.316206568840     10.187839081940      8.522989457757
 C        12.387568361512      8.435096146898      9.360672813766
 C        12.768269562254      9.768030003578      9.470846514392
 C        11.837089281283     10.774151565503      9.726560597291
 C        10.513865136381     10.355907309612      9.852167627262
 C        10.102952698823      9.025007116499      9.746029424087
 C        11.065481327995      8.052166002637      9.501234366429
 C         8.625600801198      8.682125262851      9.915161477484
 C        12.258344134655     12.232176777578      9.868679085577
 C        13.259815848297     12.367794822069     11.025956983526
 H        14.165948083761     11.792830425660     10.842278982680
 H        13.540410608282     13.416921214160     11.151301681045
 H        12.815384283827     12.019503013768     11.961534917561
 C        12.900499397905     12.706858407513      8.557641245420
 H        13.765192771332     12.100369757017      8.289783454377
 H        12.179634828076     12.654357576634      7.738015442081
 H        13.228157643049     13.745217841596      8.656782638115
 C        11.067356660700     13.141219818965     10.168850581556
 H        10.322192194332     13.112672999830      9.370399413019
 H        10.578157938278     12.874304131788     11.108771786075
 H        11.418562562880     14.171687042877     10.257856179038
 C         8.164516175639      9.111270308437     11.314786451835
 H         7.106501476162      8.872218592888     11.452972844088
 H         8.736491187369      8.590639698832     12.087058225986
 H         8.288930595956     10.184920740856     11.468651491649
 C         8.360660877238      7.185952469409      9.759310421095
 H         8.650882887414      6.824712468202      8.769500540609
 H         8.895182668212      6.599615977392     10.511066623355
 H         7.293284751990      6.990203204073      9.884321155451
 C         7.806528641176      9.431065126157      8.855309849804
 H         7.921362513056     10.512865448016      8.947042600419
 H         8.119528900336      9.142113617733      7.848891429822
 H         6.744356588845      9.195631538075      8.964423969777
 H        10.818274366407      7.002980928733      9.416553518068
 H         9.764174195671     11.107226660625     10.055207421754
52
I(catphen)-Cl
 Te        1.431188448069     -0.443852036622     -1.328312422910
 O        -0.512690612428     -0.947760362858     -1.708484475996
 N         3.266422733185      0.440970102906     -0.068734889893
 C         1.242229192902     -1.265784745909      0.616985985293
 O         0.463551265481      1.229069163280     -0.572344214472
 C         2.159782574163     -0.827083012671      1.569069151197
 C         2.048162357078     -1.263620754815      2.885662777204
 H         2.766098038736     -0.928583621389      3.626058192712
 C         1.017282737703     -2.123248006599      3.237212330133
 H         0.922209983978     -2.461670789317      4.261798551015
 C         0.110753285870     -2.552544609890      2.277430507354
 H        -0.692617272705     -3.225305046014      2.553871760542
 C         0.221537633611     -2.127878313859      0.955062331703
 H        -0.479180027541     -2.473866998364      0.206164698349
 C         3.219974040935      0.071592379915      1.145203834557
 H         3.950835832201      0.402223132391      1.882074974406
 C         4.282488875452      1.323849199089     -0.653033546989
 C         3.541809368851      2.525994369496     -1.238881192203
 H         3.017899046839      3.076687051605     -0.456419714610
 H         2.809735302770      2.217168026960     -1.987848828484
 H         4.256205793977      3.194126617039     -1.722550149659
 C         5.311271104195      1.787142526238      0.368675481998
 H         6.033216005417      2.435885367004     -0.128806939992
 H         5.860336459714      0.946749883342      0.799410477554
 H         4.848968788910      2.360589084330      1.175437291508
 C         4.963166747283      0.524558201314     -1.765176824783
 H         4.241824338559      0.198217798741     -2.517441390353
 H         5.459612864522     -0.358148828427     -1.358391892439
 H         5.708410802873      1.147896763222     -2.262027996817
 C        -4.511769719505     -2.128085492923     -1.164434885240
 C        -3.203459256758     -1.753033545253     -1.355273178375
 C        -2.704922659645     -0.573824266608     -0.772043961791
 C        -3.551623450962      0.239542082645      0.027332527014
 C        -4.883959130569     -0.175688126715      0.195277361676
 C        -5.358686613039     -1.330720903545     -0.384703670354
 C        -1.350207274852     -0.182068360007     -0.961326610378
 C        -3.017883550927      1.437630585497      0.640944698504
 C        -1.654238839129      1.780034100751      0.441149703886
 C        -0.840712617607      0.942061560073     -0.375653599819
 C        -1.118410051302      2.929676547319      1.048940609995
 H        -0.074054034429      3.162138913517      0.881165908642
 C        -1.904818999059      3.736588009062      1.835482222423
 C        -3.252731653725      3.412943133934      2.035535720164
 C        -3.790470457766      2.288767729189      1.450532381303
 H        -4.887875800274     -3.038756683251     -1.616880295813
 H        -2.534050894458     -2.355684427657     -1.956730358782
 H        -5.560847024145      0.418436548674      0.795803250965
 H        -6.391692386301     -1.622743281883     -0.234099401537
 H        -1.484183766127      4.621344198507      2.300060825257
 H        -3.876702764685      4.047747928991      2.654243884484
 H        -4.834448856339      2.062720006563      1.625617576625
 Cl        2.168292834420     -2.819296876200     -1.989215040438
51
[I(catphen)]+
 Te        1.431431946550     -0.546643758812     -1.154034852212
 O        -0.485935297190     -1.052386313677     -1.584984990974
 N         3.113935519509      0.373130059045      0.049670876491
 C         1.287720708758     -1.537374217967      0.689664068569
 O         0.548043023469      1.112198518633     -0.543019077070
 C         2.218435094379     -1.111726699682      1.640360858644
 C         2.177542704302     -1.646054712999      2.921688538398
 H         2.893118116834     -1.322730655076      3.668492786661
 C         1.203838302668     -2.588078665469      3.233135627803
 H         1.162423054605     -3.004847948735      4.231707872141
 C         0.283632210803     -2.995071135912      2.277777690249
 H        -0.473011475164     -3.727007474441      2.532691738661
 C         0.318934512477     -2.470153038506      0.985708177069
 H        -0.400288791282     -2.783586341187      0.239644442990
 C         3.185092436490     -0.114412970993      1.227635879250
 H         3.961312403405      0.198029402483      1.921069266911
 C         4.083035254068      1.325623235675     -0.538085193008
 C         3.286484583398      2.455573845275     -1.182546472529
 H         2.688777751279      2.987237341122     -0.442584021307
 H         2.617683000033      2.087718223734     -1.964834887464
 H         3.977852760424      3.158121566367     -1.648944418700
 C         5.026652165696      1.882212473672      0.517860720677
 H         5.679496026200      2.614669771363      0.043050919796
 H         5.663937957663      1.107881940328      0.949411963053
 H         4.481257134277      2.387682053710      1.317747829603
 C         4.868618314276      0.551433072786     -1.598003553451
 H         4.215273213179      0.172698865054     -2.387299082932
 H         5.401343414569     -0.288308949306     -1.149196195663
 H         5.595572022179      1.218029221723     -2.063856202700
 C        -4.570192489865     -2.046113292798     -1.077324227859
 C        -3.239854355757     -1.748295321136     -1.251155316970
 C        -2.705716191428     -0.557100141440     -0.732495366082
 C        -3.530795704801      0.355585003205     -0.024641595250
 C        -4.885831108956      0.015556263782      0.129747339429
 C        -5.396740471822     -1.155724380858     -0.382188617038
 C        -1.329653735547     -0.236645376177     -0.898428891531
 C        -2.961917375357      1.577041214531      0.510711964223
 C        -1.578591911108      1.848110336251      0.337414277871
 C        -0.798086555935      0.898824816895     -0.374239618898
 C        -1.009552577321      3.019794169475      0.865310368193
 H         0.048626604724      3.198729811361      0.721702138951
 C        -1.787921995025      3.921854047347      1.549777342023
 C        -3.153679275218      3.670819450864      1.725533398079
 C        -3.721785536142      2.524391198100      1.217874807713
 H        -4.978995390908     -2.966317569763     -1.478271705218
 H        -2.585328256813     -2.422524881955     -1.789787498026
 H        -5.551492879350      0.681439788719      0.662989032845
 H        -6.446426848425     -1.387715674418     -0.244740368915
 H        -1.345484898488      4.825310728087      1.953165545675
 H        -3.769293925698      4.381100009949      2.264922655373
 H        -4.779749332351      2.358226207230      1.372152450514
52
[I-Cl(o-qphen)]
 Te        3.011397026618      5.962791357148      6.821275639445
 N         2.599773048072      3.853998863526      6.442968931497
 O         2.707350728489      8.280513738588      7.037106282729
 O         5.330277790648      7.656726015897      7.358356441478
 C         1.138996656044      6.034135967419      5.909198013657
 C         0.634100009689      4.762984234985      5.572760344411
 C        -0.609445943697      4.640889605820      4.939097061695
 H        -0.984830979384      3.655395015296      4.686166149221
 C        -1.335010204598      5.772573061136      4.637138165610
 H        -2.296461690613      5.688727144400      4.145338688800
 C        -0.820270415899      7.032172135557      4.956178474609
 H        -1.386892526817      7.921377862866      4.703490837040
 C         0.406114334411      7.170892125240      5.582846906412
 H         0.797052864666      8.151359430561      5.809793830249
 C         1.457798940897      3.639068845001      5.882849225245
 H         1.131975630783      2.632448424961      5.642222110586
 C         3.575766497645      2.796799422976      6.791380390655
 C         3.029915971154      1.406528899745      6.494857689954
 H         3.780982415165      0.671939895403      6.787063815760
 H         2.827260619258      1.266212221788      5.431008891900
 H         2.120560869122      1.197926235011      7.062912846948
 C         3.882693831746      2.923855079232      8.282799916916
 H         4.601310809025      2.156087750608      8.573680669925
 H         2.975702451015      2.797437612808      8.876651763134
 H         4.317542983862      3.897079429401      8.519875696373
 C         4.835063476062      3.047902249119      5.961584092945
 H         5.582551954628      2.287373072545      6.193340559552
 H         5.267213828902      4.026416289764      6.179884945857
 H         4.608658913536      3.002850473807      4.894852329840
 C         3.579629193094      9.141227218775      6.827350375788
 C         5.042479886383      8.771568981261      6.958660235205
 C         6.037237458235      9.825896027901      6.719371872416
 C         7.379601759975      9.462998804308      6.664352120572
 H         7.635108210546      8.418120420773      6.790478670967
 C         8.354892859343     10.414923615779      6.436468697548
 H         9.398367693266     10.128606657800      6.381597052007
 C         7.979612298210     11.743321085053      6.270135402614
 H         8.731888650328     12.500936007010      6.083099127669
 C         6.646532261039     12.111632323160      6.339388980058
 H         6.393540883546     13.154019650172      6.201649417179
 C         5.644655809143     11.166427251558      6.568944890193
 C         4.226704134356     11.543071922350      6.660229811754
 C         3.818100440782     12.877794580427      6.644569590267
 H         4.550222526636     13.670624440820      6.575320039195
 C         2.479819533862     13.223801955232      6.724980848894
 H         2.199228240650     14.270624829213      6.708970924030
 C         1.501322208877     12.241857016086      6.834248692165
 H         0.455083730126     12.513888665736      6.904190165440
 C         1.881176196082     10.914951281500      6.860879134604
 H         1.143004412940     10.129841039782      6.960637337861
 C         3.226199581638     10.558645967085      6.769498716802
 Cl        4.190101566982      8.788858116042      4.356717729481
51
[I(o-qphen)]+
 Te        3.063275689870      5.958346615857      6.237401627688
 N         2.631884002755      3.863621057577      6.119363720498
 O         2.835993372586      8.422837461730      6.199888699484
 O         5.347156249327      7.698247162539      6.796002664595
 C         1.005414214568      5.980084224331      5.896281210849
 C         0.470656283609      4.682000591975      5.776457411474
 C        -0.899783129415      4.500966955238      5.549669860286
 H        -1.298250327683      3.496742809835      5.459056476894
 C        -1.722678601284      5.601186112732      5.446481614055
 H        -2.783655174339      5.472872248114      5.271592557058
 C        -1.186150050009      6.885027173642      5.570982294155
 H        -1.838883032489      7.746946497932      5.492224825347
 C         0.166136046340      7.083060156123      5.795477644131
 H         0.562323460019      8.082751417463      5.893576644173
 C         1.386428376787      3.596386993349      5.903186013924
 H         1.047993736144      2.569559565899      5.822513068335
 C         3.705547937919      2.848045337377      6.262058221449
 C         3.137300351432      1.436428768274      6.226357015784
 H         3.960641433495      0.734000599386      6.357254290372
 H         2.660294099077      1.211237669513      5.270399481911
 H         2.422713325471      1.266914209070      7.034708415963
 C         4.396292983536      3.094396319557      7.601636237643
 H         5.186629271414      2.356032637560      7.742329716595
 H         3.686047581941      3.008605411479      8.425609339839
 H         4.855724076451      4.084771388362      7.641436989283
 C         4.683073413122      3.047980532274      5.104687749227
 H         5.482181490135      2.308462003709      5.173620647290
 H         5.139645274963      4.039673108619      5.133196428708
 H         4.176353099863      2.927165888414      4.145732514089
 C         3.666999902822      9.302146843132      6.416852920969
 C         5.086207370162      8.885597755199      6.802687831666
 C         6.034910854901      9.932051931326      7.161241414754
 C         7.311343716410      9.551458036588      7.577771561489
 H         7.548579136384      8.495409901289      7.612551749442
 C         8.241964553846     10.504559729749      7.939590084200
 H         9.231923202619     10.209880136352      8.264847974629
 C         7.888961331140     11.847897342701      7.883952938293
 H         8.606701165484     12.608394218359      8.168169437975
 C         6.623631566009     12.233248133371      7.468027056069
 H         6.393085327879     13.288965535584      7.442866586771
 C         5.668439787383     11.289356250921      7.094716921544
 C         4.324670400002     11.683493315360      6.639056290611
 C         3.958440609705     13.021682238631      6.510829510889
 H         4.664309784362     13.807227160148      6.740212029716
 C         2.690595036779     13.383693591622      6.083216846762
 H         2.443360636040     14.435010167486      5.994225823481
 C         1.740572377628     12.418160789676      5.766258084461
 H         0.753120040436     12.707939197891      5.429768317496
 C         2.077575188560     11.087115473047      5.883101515678
 H         1.364597798988     10.311499295899      5.636749408419
 C         3.354199999729     10.711840383416      6.314561877392
58
[I(o-qphen)][SbF6]
 Te        2.790280043309      5.956518698151      7.162950202420
 N         2.768197683352      4.061784707537      6.238242131510
 O         2.422799701186      8.446079902577      7.487542743757
 O         4.845824990068      7.783629091933      8.417541148499
 C         1.008712194742      6.057512038067      6.110124489277
 C         0.775008622880      4.892938987777      5.350550269414
 C        -0.372778164961      4.793118969355      4.549956896506
 H        -0.538667391653      3.897481584660      3.961990747668
 C        -1.270533697692      5.835137219773      4.521727533893
 H        -2.158824341527      5.771038921228      3.905329997812
 C        -1.036224353606      6.982178583742      5.289049914898
 H        -1.749127087959      7.798375922484      5.259194240750
 C         0.091028013296      7.101455645695      6.079792699154
 H         0.266614772995      7.998641252856      6.654508988306
 C         1.759763752924      3.874608381940      5.443583604512
 H         1.689547191659      2.964177011468      4.857405467426
 C         3.905110328721      3.103848887372      6.330835186122
 C         3.360734083233      1.704843330448      6.605822102633
 H         4.197221467388      1.015410618873      6.729024668059
 H         2.746974844137      1.332857238342      5.784380134427
 H         2.765934403285      1.695292595352      7.521114858062
 C         4.809755395064      3.533583109631      7.477159103457
 H         5.634773680466      2.826823811439      7.569654559996
 H         4.271802195719      3.547888351636      8.427698856415
 H         5.249262255040      4.517863882877      7.292334686685
 C         4.670417140133      3.161036937694      5.010716449421
 H         5.544625318456      2.510400756596      5.065980167265
 H         5.000822773528      4.180027492493      4.804531565506
 H         4.046485853309      2.827668993052      4.179546274248
 C         3.345800454346      9.238960135365      7.331682328583
 C         4.741274077143      8.825641121538      7.801707646266
 C         5.860999925504      9.703777776950      7.477781614965
 C         7.147557393084      9.283089420648      7.810454013495
 H         7.263843336672      8.328466603754      8.308488606985
 C         8.242498039299     10.064328287630      7.498384775263
 H         9.242782629535      9.734768275716      7.751191737852
 C         8.043027882079     11.276223555453      6.847555692127
 H         8.891751410013     11.898703929656      6.589132451054
 C         6.765908045299     11.701022217794      6.516729175164
 H         6.657684970982     12.647078873455      6.005191503111
 C         5.645564173692     10.929695681399      6.823562241584
 C         4.283635880659     11.369585768300      6.477910296826
 C         4.043162664810     12.603079921521      5.875551425472
 H         4.860551174561     13.276323328199      5.659159175973
 C         2.760042995418     12.998241052930      5.533282593472
 H         2.612128198196     13.963633389118      5.063348178115
 C         1.668466948718     12.172182352339      5.780212688932
 H         0.669074935549     12.484789396399      5.504381165573
 C         1.880090272158     10.947763867143      6.375829743513
 H         1.056624811612     10.275713607468      6.575649185459
 C         3.169627754602     10.544245998427      6.730032798096
 Sb        3.867939689065      8.090896376721      3.463284157118
 F         3.442504296443      6.245479842546      3.686330069551
 F         4.311009929477      9.931462098927      3.239377615111
 F         4.718080481098      8.106505244895      5.176340710897
 F         5.529557200594      7.597854993765      2.665759139333
 F         3.032539767450      8.076606365734      1.748193327750
 F         2.219769098566      8.582180693130      4.273098736625
44
I(hdol)-Cl
 Te        4.085468237228     16.003536663525      9.450911675412
 Cl        4.885832641392     15.199110021022     11.802411635217
 O         3.872253170663     14.067854937420      8.900937745519
 N         3.464302059258     18.331462385443      9.798930867215
 C         2.160528081920     15.979750538991     10.347270802448
 O         3.141331937975     16.283622679189      7.651637137926
 C         1.551131492585     17.211100792436     10.578340145117
 C         0.260274397125     17.252707844242     11.097924785765
 H        -0.212221284510     18.210342158210     11.287477952781
 C        -0.409802577709     16.068435233210     11.369025265257
 H        -1.415804574798     16.096756279305     11.770000705149
 C         0.209621280298     14.848548171294     11.131920884635
 H        -0.314433853109     13.924524493617     11.347312967122
 C         1.504593295435     14.799005725299     10.621159685268
 H         1.996075649653     13.849721843454     10.450344259265
 C         2.294853011536     18.425694669695     10.281558537459
 H         1.824373607656     19.386545126287     10.489459929552
 C         4.344505187263     19.460862211899      9.485738383691
 C         4.731374502553     19.327332066677      8.012943891489
 H         3.850679940443     19.399921558144      7.373111216305
 H         5.218386472445     18.370243300596      7.815844460978
 H         5.428487547631     20.122682715785      7.743715319932
 C         3.685642114317     20.810819055465      9.734989697650
 H         4.390310765020     21.601322986020      9.473343139794
 H         3.414958185210     20.941921063996     10.785151997817
 H         2.792429043156     20.942567563084      9.119644468206
 C         5.579820804830     19.302817698552     10.374377321366
 H         6.069461579076     18.342053345877     10.202559602589
 H         5.306466832480     19.364832654941     11.429221532440
 H         6.297633538225     20.094076309422     10.151280258082
 C         2.962149306067     13.974759299883      7.871782113547
 C         2.585251727151     15.097772787059      7.253256024280
 C         1.567282697601     15.150604989062      6.167107521639
 C         0.785618727637     13.838999124744      6.104673917075
 C         1.713298289994     12.633333371408      6.206561150507
 C         2.457968870088     12.615160181396      7.540821648110
 H         1.800956810945     12.255965110581      8.344722277125
 H         1.148741769221     11.705071812280      6.085895311504
 H         0.069587299979     13.811180887633      6.933643143352
 H         0.890531464828     15.991130036837      6.354092761480
 H         3.299401477040     11.915036003309      7.500460175190
 H         2.442309277094     12.671821065229      5.389519329905
 H         0.204724866855     13.796880636876      5.179476173693
 H         2.054267028345     15.355937009117      5.204621554201
43
[I(hdol)]+
 Te        3.782314856728     15.987451890195      9.871661643813
 O         3.564360845084     14.049192281080      9.368938792663
 N         3.293802349247     18.215672304449      9.859771922321
 C         1.822141615043     16.063262099454     10.626902527480
 O         3.374108319863     16.253826387814      7.964299114797
 C         1.310527660699     17.352843051683     10.787593220120
 C         0.027673122974     17.522647025010     11.293360374969
 H        -0.380602581894     18.518869490267     11.417976030113
 C        -0.725115875704     16.401743401969     11.622879151085
 H        -1.728150689237     16.525739127794     12.011763961383
 C        -0.203485522287     15.126754541572     11.453741335764
 H        -0.801098383693     14.260465398820     11.710620339001
 C         1.087206589016     14.946069056653     10.956213045327
 H         1.500599623037     13.953598659699     10.826494890603
 C         2.153046997497     18.458350743244     10.377900819714
 H         1.793593610004     19.477307803010     10.505430506370
 C         4.197097238305     19.270652183910      9.333144710982
 C         3.683234502491     19.645141458732      7.942892401641
 H         2.685070453386     20.083328763823      8.003611518681
 H         3.640875384212     18.765934184512      7.299454136041
 H         4.355726128741     20.378587150793      7.495103126853
 C         4.212213272537     20.480738695232     10.261317179647
 H         4.944512001462     21.198868339758      9.890615997577
 H         4.497437190410     20.191363292858     11.274489419871
 H         3.248972890989     20.991665353719     10.295454212449
 C         5.596280835626     18.676476289096      9.233526850622
 H         5.618874607018     17.827546164893      8.543970558108
 H         5.969111045305     18.362286679562     10.211062410259
 H         6.282032096281     19.426161827314      8.838454609479
 C         2.963273852045     13.962890520062      8.135693444950
 C         2.876918685909     15.079972138052      7.414678611249
 C         2.283061111068     15.184647024651      6.056725934239
 C         1.470427873826     13.923064594041      5.758496603930
 C         2.217321498795     12.659979366849      6.174102507311
 C         2.484207937189     12.632203577933      7.679650345466
 H         1.576966870141     12.357319281412      8.232112599177
 H         1.650750302301     11.771739117610      5.885490037031
 H         0.520521551393     13.975588568177      6.301113059327
 H         1.646149513737     16.072846992223      6.003058811792
 H         3.236317802304     11.875414848169      7.923303213124
 H         3.173512909683     12.615764532848      5.641865780155
 H         1.229025959644     13.889481958220      4.693614689178
 H         3.075937667982     15.322380307828      5.311101980020
